# Supplementary material for: Development and validation of a diagnostic model for differentiating tuberculous spondylitis from brucellar spondylitis using machine learning: A retrospective cohort study
Source: Front Surg. 2023 Jan 6;9:955761. doi: 10.3389/fsurg.2022.955761 (PMC9852539; doi:10.3389/fsurg.2022.955761)
Supplement: Supplementary file 1 [file Table1.xlsx]

## Sheet: risk calculator (logistic)
Diagnostic Model for Differentiating Tuberculous Spondylitis from Brucella Spondylitis : Logistic model
Predictors	Units	Case value	Note
Pain Severity		1	0 for Moderate and 1 for Severe
C-reactive protein	mg/L	120
MRI paravertebral abscess		1	0 for No and 1 for Yes
CT vertebral destruction		1	0 for (Mild <= 1/3)and 1 for(Severe >1/3)
X-ray endplate sclerosis		0	0 for No and 1 for Yes
X-ray intervertebral disc height loss		1	0 for No and 1 for Yes
The predicted risk of TS is	4.32762	0.986973
Tip: 1).Pay attention to the numerical unit when using it. 2).The predictors in the blue cells are the variables of logistic regression, fill in the data in yellow cells and the purple cell will display the predicted probability.
Legal Disclaimer: The result based on retrospective cohort study which is for reference only!
